# Supplementary material for: Antiparasitic Evaluation of Aquiluscidin, a Cathelicidin Obtained from Crotalus aquilus, and the Vcn-23 Derivative Peptide against Babesia bovis, B. bigemina and B. ovata
Source: Pathogens. 2024 Jun 10;13(6):496. doi: 10.3390/pathogens13060496 (PMC11206629; doi:10.3390/pathogens13060496)
Supplement: Supplementary file 1 [file pathogens-13-00496-s001.zip]

Archive with 1 entries (1 files):
- pathogens-2957953-supplementary.pdf
